# Supplementary material for: Triglyceride Glucose-Waist Circumference Is Superior to the Homeostasis Model Assessment of Insulin Resistance in Identifying Nonalcoholic Fatty Liver Disease in Healthy Subjects
Source: J Clin Med. 2021 Dec 23;11(1):41. doi: 10.3390/jcm11010041 (PMC8745545; doi:10.3390/jcm11010041)
Supplement: Supplementary file 1 [file jcm-11-00041-s001.zip]

Archive with 1 entries (1 files):
- jcm-1471892-supplementary.pdf
